# Supplementary material for: Extracellular Vesicle-Enclosed Oxidative Stress- and Inflammation-Related microRNAs as Potential Biomarkers of Vitamin D Responsivity: A Pilot Study on Inflammatory Bowel Disease Patients with or without COVID-19
Source: Antioxidants (Basel). 2024 Aug 28;13(9):1047. doi: 10.3390/antiox13091047 (PMC11429492; doi:10.3390/antiox13091047)
Supplement: Supplementary file 1 [file antioxidants-13-01047-s001.zip]

Archive with 14 entries (14 files):
- Supplementary/Figure S1.tif
- Supplementary/Figure S2.TIF
- Supplementary/Figure S3 cont.d.TIF
- Supplementary/Figure S3.TIF
- Supplementary/Figure S4.TIF
- Supplementary/Figure S5.TIF
- Supplementary/Table S1_overlap_mRNA.ods
- Supplementary/Table S2_overlap_miRNA.ods
- Supplementary/Table S3_overlap_piRNA.ods
- Supplementary/Table S4_overlap_tRNA.ods
- Supplementary/Table S5_overlap_otherRNA.ods
- Supplementary/Table S6_mapping_Samples_ID.ods
- Supplementary/Table S7_Comparison-pAdj_sel.ods
- Supplementary/Table S8_miRNA-TF_relationship.ods
