# Supplementary material for: Extracellular Vesicle-Enclosed Oxidative Stress- and Inflammation-Related microRNAs as Potential Biomarkers of Vitamin D Responsivity: A Pilot Study on Inflammatory Bowel Disease Patients with or without COVID-19
Source: Antioxidants (Basel). 2024 Aug 28;13(9):1047. doi: 10.3390/antiox13091047 (PMC11429492; doi:10.3390/antiox13091047)
Supplement: Supplementary file 1 [file antioxidants-13-01047-s001.zip › Supplementary/Table S1_overlap_mRNA.ods]

## Sheet: Sheet1
	AvsB_down	AvsB_up	AvsC_down	AvsC_up	BvsD_down	BvsD_up	CvsD_down	CvsD_up	EvsC_down	EvsC_up	EvsF_down	EvsF_up	FvsD_down	FvsD_up
AvsB_down	NA	NA	0	0	0	0	0	0	0	0	0	0	0	0
AvsB_up	NA	NA	0	0	CYSLTR1 ECD YARS1	0	0	0	YARS1	0	0	0	ECD YARS1	0
AvsC_down	NA	NA	NA	NA	0	0	0	0	0	0	0	0	0	0
AvsC_up	NA	NA	NA	NA	0	ADGRG6 BRCA1 CLDN4 FZD10 GRHPR LIN28B TRIM80P	LAMB2	0	0	ADGRG6 ATG16L2 BRCA1 CLDN4 FZD10 GOLM2 GRHPR LAMB2 LIN28B MICAL2 RTCB RYR2 STARD9 TRIM80P	0	0	0	ADGRG6 ATG16L2 BRCA1 CLDN4 FZD10 GRHPR LIN28B MICAL2 RTCB RYR2 TRIM80P
BvsD_down	NA	NA	NA	NA	NA	NA	0	0	YARS1	0	0	0	ECD MT-CO1 YARS1	0
BvsD_up	NA	NA	NA	NA	NA	NA	0	HLA-DQA1 HSPA8P20	0	ADGRG6 BAD BRCA1 CLDN4 COBLL1 DDIT4 FZD10 GRHPR LIN28B LMTK3 NFAT5 PGPEP1 PPFIA3 RABL6 SCN2A TRIM80P	0	0	0	ADGRG6 ARHGEF1 BAD BRCA1 CLDN4 COBLL1 DDIT4 FAM184A FZD10 GRHPR HADHA HLA-DQA1 HSPA8P20 LIN28B LMTK3 MIRLET7BHG MTMR2 NFAT5 PDIA5 PGPEP1 PPFIA3 RABL6 SCN2A TRIM80P ZBTB16
CvsD_down	NA	NA	NA	NA	NA	NA	NA	NA	0	LAMB2	0	0	0	0
CvsD_up	NA	NA	NA	NA	NA	NA	NA	NA	0	0	0	0	0	HLA-DQA1 HSPA8P20
EvsC_down	NA	NA	NA	NA	NA	NA	NA	NA	NA	NA	NOL8	0	ARHGAP42 BOD1P2 CTAGE6 FSIP1 GANAB ITPR3 KCNB1 LILRB3 LRRC8B NCALD NFIA NOL8 PIK3C2G PKHD1 TXNDC16 WDR72 YARS1 ZNF230 ZNF558 ZNF750	0
EvsC_up	NA	NA	NA	NA	NA	NA	NA	NA	NA	NA	0	0	0	ADGRG6 ATG16L2 BAD BRCA1 CLDN4 COBLL1 DDIT4 FZD10 GRHPR KCNIP3 LIN28B LMTK3 MICAL2 NAP1L4 NFAT5 PGPEP1 PHACTR1 PPFIA3 RABL6 RTCB RYR2 SCN2A STARD5 TRIM80P
EvsF_down	NA	NA	NA	NA	NA	NA	NA	NA	NA	NA	NA	NA	NOL8	0
EvsF_up	NA	NA	NA	NA	NA	NA	NA	NA	NA	NA	NA	NA	MTATP6P1 MTCO2P12 MT-ND4L	0
