# Supplementary material for: Extracellular Vesicle-Enclosed Oxidative Stress- and Inflammation-Related microRNAs as Potential Biomarkers of Vitamin D Responsivity: A Pilot Study on Inflammatory Bowel Disease Patients with or without COVID-19
Source: Antioxidants (Basel). 2024 Aug 28;13(9):1047. doi: 10.3390/antiox13091047 (PMC11429492; doi:10.3390/antiox13091047)
Supplement: Supplementary file 1 [file antioxidants-13-01047-s001.zip › Supplementary/Table S2_overlap_miRNA.ods]

## Sheet: Sheet1
	AvsB_down	AvsB_up	AvsC_down	AvsC_up	BvsD_down	BvsD_up	CvsD_down	CvsD_up	EvsC_down	EvsC_up	EvsF_down	EvsF_up	FvsD_down	FvsD_up
AvsB_down	NA	NA	hsa-miR-6086	0	0	hsa-miR-1252-5p hsa-miR-1258 hsa-miR-136-5p hsa-miR-1587 hsa-miR-17-3p hsa-miR-181d-5p hsa-miR-186-3p hsa-miR-190a-3p hsa-miR-199b-5p hsa-miR-203a-5p hsa-miR-215-5p hsa-miR-216b-3p hsa-miR-301a-5p hsa-miR-302e hsa-miR-3152-3p hsa-miR-3152-5p hsa-miR-3154 hsa-miR-3164 hsa-miR-3614-3p hsa-miR-3619-3p hsa-miR-3687 hsa-miR-412-5p hsa-miR-4483 hsa-miR-4517 hsa-miR-466 hsa-miR-4683 hsa-miR-4693-5p hsa-…	0	0	0	0	0	0	hsa-miR-4722-5p	hsa-miR-500b-5p
AvsB_up	NA	NA	0	hsa-miR-205-5p Hsa-miR-7974	0	0	0	hsa-miR-548d-3p	hsa-miR-139-5p hsa-miR-548d-3p	0	0	0	0	0
AvsC_down	NA	NA	NA	NA	0	0	0	hsa-miR-1180-5p	hsa-let-7a-5p hsa-miR-1180-5p	0	0	0	0	0
AvsC_up	NA	NA	NA	NA	hsa-miR-3144-5p hsa-miR-4307 hsa-miR-4712-5p hsa-miR-6893-5p Hsa-miR-7975	hsa-miR-1199-3p hsa-miR-1912 hsa-miR-3119 hsa-miR-3622b-5p hsa-miR-3657 hsa-miR-373-3p hsa-miR-4433a-5p hsa-miR-4643 hsa-miR-559 Hsa-miR-648	hsa-miR-3151-5p hsa-miR-4299 hsa-miR-4307 hsa-miR-4436b-3p hsa-miR-4709-3p hsa-miR-4770 hsa-miR-4798-5p hsa-miR-513b-5p hsa-miR-520f-3p hsa-miR-5698 hsa-miR-6083 hsa-miR-6727-3p hsa-miR-6764-3p hsa-miR-6780b-5p hsa-miR-6793-5p hsa-miR-6893-5p hsa-miR-7641 hsa-miR-7975 hsa-miR-8052 Hsa-miR-8061	0	0	hsa-miR-1269b hsa-miR-129-1-3p hsa-miR-2115-5p hsa-miR-3675-5p hsa-miR-3918 hsa-miR-4318 hsa-miR-4709-3p hsa-miR-4786-5p hsa-miR-520f-3p hsa-miR-559 hsa-miR-648 hsa-miR-6727-3p hsa-miR-6779-3p hsa-miR-6835-3p hsa-miR-8052 hsa-miR-8061 Hsa-miR-8080	Hsa-miR-8077	0	hsa-miR-4307 hsa-miR-5698 hsa-miR-6764-3p hsa-miR-6793-5p Hsa-miR-7975	hsa-miR-1199-3p hsa-miR-1269b hsa-miR-129-1-3p hsa-miR-1912 hsa-miR-203a-3p hsa-miR-2115-5p hsa-miR-3119 hsa-miR-3657 hsa-miR-3918 hsa-miR-410-3p hsa-miR-4318 hsa-miR-4786-5p hsa-miR-559 hsa-miR-648 hsa-miR-6779-3p hsa-miR-6835-3p
BvsD_down	NA	NA	NA	NA	NA	NA	hsa-miR-1266-5p hsa-miR-1288-3p hsa-miR-193b-3p hsa-miR-20a-3p hsa-miR-3922-3p hsa-miR-4307 hsa-miR-4510 hsa-miR-4514 hsa-miR-591 hsa-miR-6893-5p hsa-miR-7157-3p Hsa-miR-7975	0	hsa-miR-8062	0	0	0	hsa-miR-193b-3p hsa-miR-4252 hsa-miR-4307 hsa-miR-4510 hsa-miR-591 hsa-miR-606 hsa-miR-7157-3p hsa-miR-7975 Hsa-miR-8062	0
BvsD_up	NA	NA	NA	NA	NA	NA	0	hsa-miR-19b-2-5p hsa-miR-4704-3p hsa-miR-514a-3p hsa-miR-548aw hsa-miR-6753-3p hsa-miR-7112-5p	0	hsa-miR-559 Hsa-miR-648	0	0	0	hsa-miR-1199-3p hsa-miR-1206 hsa-miR-1912 hsa-miR-19b-2-5p hsa-miR-224-3p hsa-miR-3119 hsa-miR-3657 hsa-miR-4319 hsa-miR-4502 hsa-miR-4704-3p hsa-miR-500b-5p hsa-miR-514a-3p hsa-miR-548aw hsa-miR-559 hsa-miR-648 hsa-miR-6753-3p hsa-miR-7112-5p hsa-miR-7845-5p
CvsD_down	NA	NA	NA	NA	NA	NA	NA	NA	0	hsa-miR-4709-3p hsa-miR-520f-3p hsa-miR-6727-3p hsa-miR-8052 hsa-miR-8061	0	0	hsa-miR-193b-3p hsa-miR-4307 hsa-miR-4510 hsa-miR-4772-5p hsa-miR-5087 hsa-miR-548l hsa-miR-5698 hsa-miR-591 hsa-miR-6764-3p hsa-miR-6793-5p hsa-miR-6868-5p hsa-miR-7157-3p hsa-miR-7975	0
CvsD_up	NA	NA	NA	NA	NA	NA	NA	NA	hsa-let-7f-5p hsa-miR-10a-5p hsa-miR-1180-5p hsa-miR-125a-5p hsa-miR-150-5p hsa-miR-151a-3p hsa-miR-17-5p hsa-miR-186-5p hsa-miR-199b-3p hsa-miR-223-5p hsa-miR-28-3p hsa-miR-30c-5p hsa-miR-3175 hsa-miR-3960 hsa-miR-548d-3p hsa-miR-584-5p hsa-miR-629-5p hsa-miR-6798-3p hsa-miR-6808-3p hsa-miR-877-3p hsa-miR-99b-5p	0	0	0	0	hsa-miR-19b-2-5p hsa-miR-4704-3p hsa-miR-514a-3p hsa-miR-548aw hsa-miR-6753-3p hsa-miR-7112-5p
EvsC_down	NA	NA	NA	NA	NA	NA	NA	NA	NA	NA	0	0	hsa-miR-135a-5p hsa-miR-3140-5p hsa-miR-4774-5p hsa-miR-542-3p hsa-miR-607 hsa-miR-6510-3p hsa-miR-664a-5p hsa-miR-6735-5p hsa-miR-6786-3p hsa-miR-7850-5p hsa-miR-8059 Hsa-miR-8062	0
EvsC_up	NA	NA	NA	NA	NA	NA	NA	NA	NA	NA	0	hsa-miR-7155-5p	0	hsa-miR-1269b hsa-miR-129-1-3p hsa-miR-2115-5p hsa-miR-3918 hsa-miR-4318 hsa-miR-4690-3p hsa-miR-4786-5p hsa-miR-559 hsa-miR-5699-5p hsa-miR-648 hsa-miR-6779-3p hsa-miR-6835-3p
EvsF_down	NA	NA	NA	NA	NA	NA	NA	NA	NA	NA	NA	NA	0	hsa-miR-487b-5p
EvsF_up	NA	NA	NA	NA	NA	NA	NA	NA	NA	NA	NA	NA	0	0
