# Supplementary material for: Extracellular Vesicle-Enclosed Oxidative Stress- and Inflammation-Related microRNAs as Potential Biomarkers of Vitamin D Responsivity: A Pilot Study on Inflammatory Bowel Disease Patients with or without COVID-19
Source: Antioxidants (Basel). 2024 Aug 28;13(9):1047. doi: 10.3390/antiox13091047 (PMC11429492; doi:10.3390/antiox13091047)
Supplement: Supplementary file 1 [file antioxidants-13-01047-s001.zip › Supplementary/Table S3_overlap_piRNA.ods]

## Sheet: Sheet1
	AvsB_down	AvsB_up	AvsC_down	AvsC_up	BvsD_down	BvsD_up	CvsD_down	CvsD_up	EvsC_down	EvsC_up	EvsF_down	EvsF_up	FvsD_down	FvsD_up
AvsB_down	NA	NA	0	0	0	0	0	0	0	0	0	0	0	0
AvsB_up	NA	NA	0	0	hsa_piR_018569	0	0	0	0	0	0	0	0	0
AvsC_down	NA	NA	NA	NA	0	0	0	hsa_piR_008113	0	0	0	0	0	0
AvsC_up	NA	NA	NA	NA	0	hsa_piR_012299 hsa_piR_017636 hsa_piR_020497	0	0	0	hsa_piR_012299 hsa_piR_016742 hsa_piR_017636 hsa_piR_019963 hsa_piR_020497	0	0	0	hsa_piR_012299 hsa_piR_017636 hsa_piR_020497
BvsD_down	NA	NA	NA	NA	NA	NA	0	0	0	0	0	0	0	0
BvsD_up	NA	NA	NA	NA	NA	NA	0	hsa_piR_009154	0	hsa_piR_007559 hsa_piR_012299 hsa_piR_017636 hsa_piR_020497 hsa_piR_020541 hsa_piR_020829	0	0	0	hsa_piR_006903 hsa_piR_007559 hsa_piR_012299 hsa_piR_016945 hsa_piR_017636 hsa_piR_020497 hsa_piR_020829
CvsD_down	NA	NA	NA	NA	NA	NA	NA	NA	0	0	0	0	0	0
CvsD_up	NA	NA	NA	NA	NA	NA	NA	NA	0	0	0	0	0	0
EvsC_down	NA	NA	NA	NA	NA	NA	NA	NA	NA	NA	0	0	hsa_piR_003078 hsa_piR_004906 hsa_piR_009801 hsa_piR_020326 hsa_piR_020500 hsa_piR_021226	0
EvsC_up	NA	NA	NA	NA	NA	NA	NA	NA	NA	NA	0	0	0	hsa_piR_000765 hsa_piR_007559 hsa_piR_012299 hsa_piR_017636 hsa_piR_019951 hsa_piR_020497 hsa_piR_020498 hsa_piR_020548 hsa_piR_020829 hsa_piR_023338
EvsF_down	NA	NA	NA	NA	NA	NA	NA	NA	NA	NA	NA	NA	0	0
EvsF_up	NA	NA	NA	NA	NA	NA	NA	NA	NA	NA	NA	NA	0	0
