# Supplementary material for: Extracellular Vesicle-Enclosed Oxidative Stress- and Inflammation-Related microRNAs as Potential Biomarkers of Vitamin D Responsivity: A Pilot Study on Inflammatory Bowel Disease Patients with or without COVID-19
Source: Antioxidants (Basel). 2024 Aug 28;13(9):1047. doi: 10.3390/antiox13091047 (PMC11429492; doi:10.3390/antiox13091047)
Supplement: Supplementary file 1 [file antioxidants-13-01047-s001.zip › Supplementary/Table S4_overlap_tRNA.ods]

## Sheet: Sheet1
	AvsB_down	AvsB_up	AvsC_down	AvsC_up	BvsD_down	BvsD_up	CvsD_down	CvsD_up	EvsC_down	EvsC_up	EvsF_down	EvsF_up	FvsD_down	FvsD_up
AvsB_down	NA	NA	0	0	0	0	0	0	0	0	0	0	0	0
AvsB_up	NA	NA	0	chr15.trna9-HisGTG	chr15.trna9-HisGTG	0	chr15.trna9-HisGTG	0	0	chr15.trna9-HisGTG	0	0	0	0
AvsC_down	NA	NA	NA	NA	0	0	0	0	0	0	0	0	0	0
AvsC_up	NA	NA	NA	NA	chr15.trna9-HisGTG	chr6.trna32-ValCAC chr7.trna19-CysGCA	chr15.trna9-HisGTG chr5.trna13-ThrTGT chr5.trna7-LeuAAG chr6.trna110-AlaTGC	0	0	chr15.trna9-HisGTG chr1.trna39-GlyGCC chr5.trna13-ThrTGT chr5.trna7-LeuAAG chr6.trna145-SerAGA chr6.trna172-SerTGA chr7.trna19-CysGCA	0	0	0	chr1.trna39-GlyGCC chr6.trna145-SerAGA chr6.trna172-SerTGA chr6.trna32-ValCAC chr7.trna19-CysGCA
BvsD_down	NA	NA	NA	NA	NA	NA	chr15.trna9-HisGTG	0	0	chr15.trna9-HisGTG	0	0	0	0
BvsD_up	NA	NA	NA	NA	NA	NA	0	chr11.trna3-ArgTCT chr6.trna38-IleAAT	0	chr12.trna11-PheGAA chr17.trna27-CysGCA chr17.trna37-ProCGG chr1.trna85-ValCAC chr3.trna7-CysGCA chr5.trna8-AlaTGC chr6.trna102-AlaAGC chr6.trna115-ValAAC chr6.trna170-TrpCCA chr6.trna65-AlaAGC chr6.trna80-IleAAT chr7.trna19-CysGCA chr9.trna7-HisGTG	0	0	0	chr11.trna3-ArgTCT chr12.trna11-PheGAA chr16.trna11-ProAGG chr16.trna8-ProTGG chr17.trna27-CysGCA chr17.trna37-ProCGG chr1.trna127-CysGCA chr1.trna70-GlyTCC chr1.trna85-ValCAC chr3.trna7-CysGCA chr5.trna8-AlaTGC chr6.trna102-AlaAGC chr6.trna115-ValAAC chr6.trna118-LysTTT chr6.trna170-TrpCCA chr6.trna32-ValCAC chr6.trna38-IleAAT chr6.trna62-SerGCT chr6.trna65-AlaAGC chr6.trna80-IleAAT chr7.trna16-…
CvsD_down	NA	NA	NA	NA	NA	NA	NA	NA	0	chr15.trna9-HisGTG chr5.trna13-ThrTGT chr5.trna7-LeuAAG	0	0	0	chr1.trna84-GluTTC
CvsD_up	NA	NA	NA	NA	NA	NA	NA	NA	0	0	0	0	0	chr11.trna3-ArgTCT chr6.trna38-IleAAT
EvsC_down	NA	NA	NA	NA	NA	NA	NA	NA	NA	NA	0	chr6.trna147-SerAGA	chr15.trna10-SerGCT chr15.trna1-HisGTG chr16.trna3-ProTGG chr16.trna7-LysCTT chr17.trna26-CysGCA chr1.trna133-GlyCCC chr1.trna16-HisGTG chr1.trna37-GlyGCC chr1.trna65-ProAGG chr1.trna68-GlyGCC chr1.trna99-ValCAC chr21.trna2-GlyGCC chr2.trna17-GluTTC chr4.trna3-CysGCA chr5.trna2-ValCAC chr6.trna128-GlyGCC chr6.trna147-SerAGA chr6.trna30-ProCGG chr6.trna44-SerAGA chr8.trna11-SerAGA	0
EvsC_up	NA	NA	NA	NA	NA	NA	NA	NA	NA	NA	0	0	0	chr11.trna8-SerGCT chr12.trna11-PheGAA chr14.trna1-LeuAAG chr14.trna21-ThrTGT chr16.trna18-GlyGCC chr16.trna19-GlyGCC chr16.trna26-LeuCAG chr16.trna4-ProAGG chr16.trna6-ProCGG chr16.trna9-ProAGG chr17.trna27-CysGCA chr17.trna34-IleAAT chr17.trna37-ProCGG chr17.trna7-SerGCT chr1.trna36-LeuCAG chr1.trna39-GlyGCC chr1.trna41-GlyGCC chr1.trna43-GlyGCC chr1.trna4-GlyCCC chr1.trna54-LysTTT chr1.trna85-…
EvsF_down	NA	NA	NA	NA	NA	NA	NA	NA	NA	NA	NA	NA	0	0
EvsF_up	NA	NA	NA	NA	NA	NA	NA	NA	NA	NA	NA	NA	chr6.trna147-SerAGA	0
