# Supplementary material for: Extracellular Vesicle-Enclosed Oxidative Stress- and Inflammation-Related microRNAs as Potential Biomarkers of Vitamin D Responsivity: A Pilot Study on Inflammatory Bowel Disease Patients with or without COVID-19
Source: Antioxidants (Basel). 2024 Aug 28;13(9):1047. doi: 10.3390/antiox13091047 (PMC11429492; doi:10.3390/antiox13091047)
Supplement: Supplementary file 1 [file antioxidants-13-01047-s001.zip › Supplementary/Table S5_overlap_otherRNA.ods]

## Sheet: Sheet1
	AvsB_down	AvsB_up	AvsC_down	AvsC_up	BvsD_down	BvsD_up	CvsD_down	CvsD_up	EvsC_down	EvsC_up	EvsF_down	EvsF_up	FvsD_down	FvsD_up
AvsB_down	NA	NA	0	0	0	0	0	0	0	0	0	0	0	0
AvsB_up	NA	NA	0	0	0	0	0	0	0	0	0	0	0	0
AvsC_down	NA	NA	NA	NA	0	0	0	0	0	0	0	0	0	0
AvsC_up	NA	NA	NA	NA	0	0	0	0	0	SNORD125 U93	0	0	0	U93
BvsD_down	NA	NA	NA	NA	NA	NA	0	0	0	0	0	0	0	0
BvsD_up	NA	NA	NA	NA	NA	NA	0	0	0	0	0	0	0	0
CvsD_down	NA	NA	NA	NA	NA	NA	NA	NA	0	0	0	0	0	0
CvsD_up	NA	NA	NA	NA	NA	NA	NA	NA	0	0	0	0	0	0
EvsC_down	NA	NA	NA	NA	NA	NA	NA	NA	NA	NA	0	0	0	0
EvsC_up	NA	NA	NA	NA	NA	NA	NA	NA	NA	NA	0	U44	0	U93
EvsF_down	NA	NA	NA	NA	NA	NA	NA	NA	NA	NA	NA	NA	0	0
EvsF_up	NA	NA	NA	NA	NA	NA	NA	NA	NA	NA	NA	NA	U18A U76	0
