# Supplementary material for: Extracellular Vesicle-Enclosed Oxidative Stress- and Inflammation-Related microRNAs as Potential Biomarkers of Vitamin D Responsivity: A Pilot Study on Inflammatory Bowel Disease Patients with or without COVID-19
Source: Antioxidants (Basel). 2024 Aug 28;13(9):1047. doi: 10.3390/antiox13091047 (PMC11429492; doi:10.3390/antiox13091047)
Supplement: Supplementary file 1 [file antioxidants-13-01047-s001.zip › Supplementary/Table S6_mapping_Samples_ID.ods]

## Sheet: Sheet1
A	745
A.1	767
A.2	774
A.3	802
B	734
B.1	733
B.2	738
B.3	749
B.4	756
B.5	770
B.6	778
B.7	804
C	724
C.1	739
C.2	744
C.3	752
C.4	751
C.5	750
C.6	768
D	723
D.1	728
D.2	731
D.3	740
D.4	742
D.5	743
D.6	747
D.7	755
E	880
E.1	877
E.2	873
E.3	862
F	879
F.1	876
F.2	878
F.3	872
F.4	875
