# Supplementary material for: Extracellular Vesicle-Enclosed Oxidative Stress- and Inflammation-Related microRNAs as Potential Biomarkers of Vitamin D Responsivity: A Pilot Study on Inflammatory Bowel Disease Patients with or without COVID-19
Source: Antioxidants (Basel). 2024 Aug 28;13(9):1047. doi: 10.3390/antiox13091047 (PMC11429492; doi:10.3390/antiox13091047)
Supplement: Supplementary file 1 [file antioxidants-13-01047-s001.zip › Supplementary/Table S7_Comparison-pAdj_sel.ods]

## Sheet: AvsB-pAdj_sel
miRNA	A	B	C	D	E	F	logFC	pValue	pValue_Adj
hsa-miR-4683	55.25	2488.875	37.2857142857143	30.375	87.5	102.8	-4.54709439005082	0.000724310587585	0.300247144631591
hsa-miR-4733-5p	51.25	3067.375	27.7142857142857	25	83.25	103.6	-4.90100473522518	0.000815909615574	0.300247144631591
hsa-miR-3619-3p	32.5	781.375	29.2857142857143	21.375	58.75	69.8	-3.59965118418546	0.00126197107786	0.300247144631591
hsa-miR-17-3p	31.25	1751.875	14.8571428571429	16	32.75	64.4	-4.72459403654219	0.00127570002844	0.300247144631591
hsa-miR-302e	10.5	1195.5	1.85714285714286	1.875	10.5	22.2	-6.45673916999887	0.00278910126699	0.300247144631591
hsa-miR-181d-5p	47.5	906.625	38.1428571428571	49.875	76	93	-3.2147720533875	0.002843093565841	0.300247144631591
hsa-miR-199b-5p	44.75	846.375	37.8571428571429	23.5	80	103.6	-3.30817941212604	0.003298197014272	0.300247144631591
hsa-miR-216b-3p	71.75	1103.25	32.5714285714286	35.625	79.75	106	-3.03196013838374	0.003387147955735	0.300247144631591
hsa-miR-548d-3p	504	26.125	591.142857142857	15.375	35.5	42.4	3.12785620408452	0.003720981790408	0.300247144631591
hsa-miR-1252-5p	57.5	606.125	27.1428571428571	24.5	42.5	61.8	-2.7481196136919	0.005163921892443	0.300247144631591

## Sheet: AvsC-pAdj_sel
miRNA	A	B	C	D	E	F	logFC	pValue	pValue_Adj
hsa-let-7d-5p	658.25	830.5	1987.42857142857	730.375	1444.25	2346.4	-1.22782698357122	0.003414526121379	0.159620183083701
hsa-let-7a-5p	8640	9960.125	21901.8571428571	9865	15797	31383	-1.05214423227102	0.007905003675188	0.161341102486614

## Sheet: BvsD-pAdj_sel
miRNA	A	B	C	D	E	F	logFC	pValue	pValue_Adj
hsa-miR-4733-5p	51.25	3067.375	27.7142857142857	25	83.25	103.6	5.00573159966105	1.30E-05	0.011822958937154
hsa-miR-625-3p	538	288.875	325.285714285714	642.125	695	807.6	-2.35056927164448	1.62E-05	0.011822958937154
hsa-miR-4683	55.25	2488.875	37.2857142857143	30.375	87.5	102.8	4.43127095424089	1.98E-05	0.011822958937154
hsa-miR-17-3p	31.25	1751.875	14.8571428571429	16	32.75	64.4	4.87254894448681	2.43E-05	0.011822958937154
hsa-miR-302e	10.5	1195.5	1.85714285714286	1.875	10.5	22.2	7.26381373601778	6.81E-05	0.023686396699111
hsa-miR-3619-3p	32.5	781.375	29.2857142857143	21.375	58.75	69.8	3.31177952202243	0.000103616416771	0.026649239765451
hsa-miR-216b-3p	71.75	1103.25	32.5714285714286	35.625	79.75	106	3.06799827823325	0.000164670830867	0.026649239765451
hsa-miR-199b-5p	44.75	846.375	37.8571428571429	23.5	80	103.6	3.306527163204	0.000175179883421	0.026649239765451
hsa-miR-367-5p	54.5	504.125	16.2857142857143	16.25	65	67	3.10771692971849	0.000229735060726	0.02939030662424
hsa-miR-1252-5p	57.5	606.125	27.1428571428571	24.5	42.5	61.8	2.80178830044333	0.000319717583128	0.030345135027394
hsa-miR-190b	262.25	571.625	136	121.25	353.75	435	1.40840248701947	0.002020282823249	0.055879186270316
hsa-miR-181d-5p	47.5	906.625	38.1428571428571	49.875	76	93	2.37369250179055	0.002286196738445	0.059834439369636
hsa-miR-4999-3p	458.25	1300.125	260.428571428571	224.5	648.75	1116.8	1.37383165438861	0.002653475370435	0.065903663792231

## Sheet: CvsD-pAdj_sel
miRNA	A	B	C	D	E	F	logFC	pValue	pValue_Adj
hsa-miR-548d-3p	504	26.125	591.142857142857	15.375	35.5	42.4	4.59451564729364	4.52E-05	0.055066732669556
hsa-miR-26a-5p	1383	1422.625	3374.71428571429	1237.125	3759	6132.4	1.40685068695394	0.004108420745496	0.22475523824539
hsa-miR-125a-5p	1011.75	854.125	1163.85714285714	517.25	1145	3714.4	1.1425084937497	0.005218596554419	0.228270599225412
hsa-miR-23b-3p	312.25	236.125	563.142857142857	222	576.5	827.6	1.2982894276204	0.005442603407179	0.228270599225412
hsa-miR-107	353	342.625	666.714285714286	280	1035.25	1296.6	1.17564296911471	0.005510245108635	0.228270599225412
hsa-let-7e-5p	254	351.25	615.428571428572	220.125	530.75	1945.4	1.39494712008427	0.007006245233018	0.234829545376636
hsa-miR-629-5p	643.75	543.125	851.142857142857	339.25	497.5	1122	1.14975455998224	0.007293853229316	0.234829545376636
hsa-miR-3168	1294	887.75	286	1500.75	2506	2077	-2.50183506977369	0.007401441413169	0.234829545376636
hsa-miR-151a-3p	850.5	955	1860	697.375	934	3002.6	1.35994241109043	0.008562382431689	0.234829545376636
hsa-miR-103a-3p	1464	1445.625	3561.71428571429	1233.875	3850.25	4835.2	1.4450911999905	0.008694054327596	0.234829545376636
hsa-miR-150-5p	2514.5	1264.125	2226.71428571429	1022	1848	4365.4	1.09371691611555	0.009059818033307	0.234829545376636
hsa-miR-584-5p	519.5	553.625	955.428571428572	392.875	687	1326.6	1.19715946026568	0.009608889397893	0.234829545376636
hsa-miR-146a-5p	2440.75	2238	5860.57142857143	1975.875	4569	10685.2	1.47232620918205	0.009641655495946	0.234829545376636
hsa-miR-26b-5p	1239.75	1349.875	2954	1199	2766	5452.2	1.25133082156101	0.009675079081328	0.234829545376636
hsa-let-7g-5p	930.25	854.75	1606.57142857143	716.625	1957.25	3160.2	1.13176632140264	0.009700318819702	0.234829545376636
hsa-let-7f-5p	2782.25	3732.25	8082.71428571429	3200.125	5545.75	12407.8	1.26229445617426	0.009947946828913	0.234829545376636

## Sheet: EvsC-pAdj_sel
miRNA	A	B	C	D	E	F	logFC	pValue	pValue_Adj
hsa-miR-629-5p	643.75	543.125	851.142857142857	339.25	497.5	1122	-1.90935167063629	0.000944318789104	0.11843637083868
hsa-miR-151a-3p	850.5	955	1860	697.375	934	3002.6	-2.31605251536441	0.001119139104875	0.11843637083868
hsa-miR-548d-3p	504	26.125	591.142857142857	15.375	35.5	42.4	-4.7022866284816	0.001124742539563	0.11843637083868
hsa-miR-223-3p	13707	11046.25	27713.4285714286	10750.875	10867.25	44684	-2.63160071742599	0.001610880632864	0.130696115346326
hsa-miR-148a-3p	1022.5	1078.75	2075.42857142857	1063.125	1035.75	3605	-2.24906203234828	0.002412407214967	0.165453804731022
hsa-let-7d-3p	574	600.875	683	362.875	592	1156.4	-1.4662830231423	0.002432393220417	0.165453804731022
hsa-miR-425-5p	1419.25	820.5	1523.71428571429	878.875	708.5	2717.6	-2.36921131352338	0.003235399971074	0.183138686734763
hsa-miR-584-5p	519.5	553.625	955.428571428572	392.875	687	1326.6	-1.75683164601399	0.003865378803815	0.191337145134797
hsa-let-7f-5p	2782.25	3732.25	8082.71428571429	3200.125	5545.75	12407.8	-1.84545328378077	0.004319857103942	0.196197505376117
hsa-miR-150-5p	2514.5	1264.125	2226.71428571429	1022	1848	4365.4	-1.5462961162541	0.004547162269851	0.196197505376117
hsa-miR-342-3p	1845.75	1343.375	2149.85714285714	1086.875	1747.5	3971.6	-1.56244439906061	0.005163573002065	0.206035027656169
hsa-miR-484	1867.25	1410.875	2092.42857142857	859.875	1234.75	2968.6	-1.96985327274641	0.005337158633154	0.206629673917843
hsa-miR-423-5p	29569.5	21608.375	29473.8571428571	19479.375	16700.5	45822.4	-1.94752557746524	0.005348261896805	0.206629673917843
hsa-miR-142-5p	661	602.875	1368.71428571429	649.625	885.25	2855.6	-1.8755362673242	0.005648421284772	0.211511652417462
hsa-let-7a-5p	8640	9960.125	21901.8571428571	9865	15797	31383	-1.78215525690313	0.006151082335293	0.216981658030489
hsa-miR-101-3p	1099.75	795.625	1620.57142857143	886.75	883.75	2358.2	-2.10011670286212	0.007188590101548	0.233074398173328
hsa-miR-21-5p	910.25	919.625	1465.57142857143	924	1414.75	3315	-1.35376327273037	0.007451891199048	0.233074398173328
hsa-miR-126-3p	4331.5	3499.125	8280.85714285714	3555.625	6084.5	16545.2	-1.7689685391747	0.007664076232625	0.233074398173328
hsa-miR-126-5p	866.75	701.25	1647.14285714286	825.875	1242.75	3391	-1.71591194220672	0.007685279018015	0.233074398173328
hsa-miR-30d-5p	4158	2998	6207.14285714286	2827.125	4310.75	11811	-1.81395947572864	0.008396924386978	0.234637637500205
hsa-miR-125a-5p	1011.75	854.125	1163.85714285714	517.25	1145	3714.4	-1.36460655232052	0.008478138691428	0.234637637500205
hsa-miR-199a-3p	893.75	893.5	1709.14285714286	808	1380.75	3745	-1.64861248793932	0.00884222824971	0.238823235123338
hsa-miR-191-5p	3472.5	3017	6980.57142857143	2636.75	4883.25	9712.2	-1.87556394933766	0.009207517732147	0.238823235123338
hsa-miR-451a	4319.25	2788.25	6295.14285714286	2939.25	2629.75	7436.6	-2.48053729866784	0.009311298744601	0.238823235123338
hsa-miR-486-3p	3790.75	2683.125	4477.14285714286	2587.75	1863	5096.6	-2.42802250712482	0.009517606329895	0.238823235123338

## Sheet: EvsF-pAdj_sel
miRNA	A	B	C	D	E	F	logFC	pValue	pValue_Adj

## Sheet: FvsD-pAdj_sel
miRNA	A	B	C	D	E	F	logFC	pValue	pValue_Adj
hsa-miR-5699-5p	119.25	91.75	32.2857142857143	28.375	202	509.2	2.21984862226836	2.78E-07	0.0006763353131
hsa-miR-4489	247.25	248	108.428571428571	114.75	297.25	838.6	0.959748573351464	0.004405687785631	0.15952897163267
hsa-miR-4301	341.75	301.625	187.285714285714	168.125	624.75	1086.4	0.787275923544212	0.006656832066362	0.186829568273107
hsa-miR-6752-3p	450.25	415.5	276.285714285714	338.5	444.25	581.8	-0.893482190795799	0.00831974310833	0.211952606805933
