# Supplementary material for: Extracellular Vesicle-Enclosed Oxidative Stress- and Inflammation-Related microRNAs as Potential Biomarkers of Vitamin D Responsivity: A Pilot Study on Inflammatory Bowel Disease Patients with or without COVID-19
Source: Antioxidants (Basel). 2024 Aug 28;13(9):1047. doi: 10.3390/antiox13091047 (PMC11429492; doi:10.3390/antiox13091047)
Supplement: Supplementary file 1 [file antioxidants-13-01047-s001.zip › Supplementary/Table S8_miRNA-TF_relationship.ods]

## Sheet: hsa-mir-150
TF_name	miRNA_name	TSS	Binding_Site	Action_type	Source	Evidence	Tissue	Species
FOXO1	hsa-mir-150	Chr19: 49500868	chr19: 49500272-49500572(score=1000)	Regulation	SRX1735651	Level 1	Blood	H.sapiens
MYC	hsa-mir-150	Chr19: 49500868	chr19: 49501760-49501968(score=535)	Regulation	SRX129110	Level 1	Lung	H.sapiens
MYC	hsa-mir-150	n/a	n/a	Regulation	23079661	literature	n/a	H.sapiens
NFKB1	hsa-mir-150	n/a	n/a	Activation	26935950	literature	n/a	H.sapiens

## Sheet: hsa-mir-30d
TF_name	miRNA_name	TSS	Binding_Site	Action_type	Source	Evidence	Tissue	Species
CREB1	hsa-mir-30d	Chr8: 134832277	chr8: 134832285-134832544(score=1000)	Regulation	SRX190216	Level 2	Blood	H.sapiens
CREB1	hsa-mir-30d	Chr8: 134832277	chr8: 134832294-134832546(score=586)	Regulation	SRX190346	Level 2	Blood	H.sapiens
CREB1	hsa-mir-30d	Chr8: 134832277	chr8: 134832285-134832569(score=1000)	Regulation	SRX1165097	Level 2	Liver	H.sapiens
CREB1	hsa-mir-30d	Chr8: 134832277	chr8: 134832320-134832478(score=558)	Regulation	SRX1165098	Level 2	Liver	H.sapiens
CREB1	hsa-mir-30d	Chr8: 134832277	chr8: 134832354-134832475(score=296)	Regulation	SRX190182	Level 2	Lung	H.sapiens
CREB1	hsa-mir-30d	Chr8: 134832277	chr8: 134832270-134832542(score=888)	Regulation	SRX190352	Level 2	Pluripotent stem cell	H.sapiens
CREB1	hsa-mir-30d	Chr8: 134832277	chr8: 134832291-134832560(score=1000)	Regulation	SRX752909	Level 2	Prostate	H.sapiens
MYC	hsa-mir-30d	Chr8: 134832277	chr8: 134832359-134832553(score=378)	Regulation(feedback)	SRX129068	Level 2	Blood	H.sapiens
MYC	hsa-mir-30d	Chr8: 134832277	chr8: 134832406-134832553(score=492)	Regulation(feedback)	SRX150722	Level 2	Blood	H.sapiens
MYC	hsa-mir-30d	Chr8: 134832277	chr8: 134832436-134832572(score=486)	Regulation(feedback)	SRX150545	Level 2	Blood	H.sapiens
MYC	hsa-mir-30d	Chr8: 134832277	chr8: 134832236-134832569(score=823)	Regulation(feedback)	SRX188954	Level 2	Breast	H.sapiens
MYC	hsa-mir-30d	Chr8: 134832277	chr8: 134832311-134832576(score=1000)	Regulation(feedback)	SRX099865	Level 2	Breast	H.sapiens
MYC	hsa-mir-30d	Chr8: 134832277	chr8: 134832379-134832511(score=410)	Regulation(feedback)	SRX099866	Level 2	Breast	H.sapiens
MYC	hsa-mir-30d	Chr8: 134832277	chr8: 134832392-134832515(score=434)	Regulation(feedback)	SRX188943	Level 2	Breast	H.sapiens
MYC	hsa-mir-30d	Chr8: 134832277	chr8: 134832413-134832518(score=377)	Regulation(feedback)	SRX103003	Level 2	Breast	H.sapiens
MYC	hsa-mir-30d	Chr8: 134832277	chr8: 134832458-134832538(score=323)	Regulation(feedback)	SRX130063	Level 2	Epidermis	H.sapiens
MYC	hsa-mir-30d	Chr8: 134832277	chr8: 134832446-134832540(score=307)	Regulation(feedback)	SRX186612	Level 2	Lung	H.sapiens
SP1	hsa-mir-30d	Chr8: 134832277	chr8:134832376-134832556(score=329)	Regulation	SRX100408	Level 2	Blood	H.sapiens
HIF1A	hsa-mir-30d	n/a	n/a	Activation	24517586	literature	n/a	H.sapiens
HIF1A	hsa-mir-30d	n/a	n/a	Activation	27783707	literature	n/a	H.sapiens
MYC	hsa-mir-30d	n/a	n/a	Repression(feedback)	18066065	literature	n/a	H.sapiens

## Sheet: hsa-let-7a
TF_name	miRNA_name	TSS	Binding_Site	Action_type	Source	Evidence	Tissue	Species
HIF1A	hsa-let-7a-2	chr11: 122156371(NR_137188)	Chr11: 122157105-122157281(score=290)	Regulation	SRX666556	Level 1	Breast	H.sapiens
HIF1A	hsa-let-7a-2	chr11: 122156371(NR_137194)	chr11: 122157105-122157281(score=290)	Regulation	SRX666556	Level 1	Breast	H.sapiens
HIF1A	hsa-let-7a-2	chr11: 122157113(NR_137186)	chr11: 122157105-122157281(score=290)	Regulation	SRX666556	Level 1	Breast	H.sapiens
HIF1A	hsa-let-7a-2	chr11: 122157113(NR_137187)	chr11: 122157105-122157281(score=290)	Regulation	SRX666556	Level 1	Breast	H.sapiens
HIF1A	hsa-let-7a-2	chr11: 122203109(NR_024430)	chr11: 122203054-122203195(score=519)	Regulation	SRX666556	Level 1	Breast	H.sapiens
HIF1A	hsa-let-7a-2	chr11: 122203109(NR_137181)	chr11: 122203054-122203195(score=519)	Regulation	SRX666556	Level 1	Breast	H.sapiens
HIF1A	hsa-let-7a-2	chr11: 122203109(NR_137182)	chr11: 122203054-122203195(score=519)	Regulation	SRX666556	Level 1	Breast	H.sapiens
HIF1A	hsa-let-7a-3	chr22: 46085997(NR_027033)	chr22: 46085078-46085304(score=396)	Regulation	SRX666556	Level 1	Breast	H.sapiens
HIF1A	hsa-let-7a-3	chr22: 46085997(NR_110479)	chr22: 46085078-46085304(score=396)	Regulation	SRX666556	Level 1	Breast	H.sapiens
MYC	hsa-let-7a-1	Chr9: 94166258	chr9: 94166037-94166272(score=585)	Regulation(feedback)	SRX210718	Level 2	Kidney	H.sapiens
MYC	hsa-let-7a-2	chr11: 122156371(NR_137188)	chr11: 122157091-122157243(score=625)	Regulation(feedback)	SRX150520	Level 1	Breast	H.sapiens
MYC	hsa-let-7a-2	chr11: 122156371(NR_137194)	chr11:122157091-122157243(score=625)	Regulation(feedback)	SRX150520	Level 1	Breast	H.sapiens
MYC	hsa-let-7a-2	chr11: 122157113(NR_137186)	chr11: 122157091-122157243(score=625)	Regulation(feedback)	SRX150520	Level 1	Breast	H.sapiens
MYC	hsa-let-7a-2	chr11: 122157113(NR_137187)	chr11: 122157091-122157243(score=625)	Regulation(feedback)	SRX150520	Level 1	Breast	H.sapiens
MYC	hsa-let-7a-2	chr11: 122156371(NR_137188)	chr11: 122158621-122158663(score=497)	Regulation(feedback)	SRX181189	Level 1	Lung	H.sapiens
MYC	hsa-let-7a-2	chr11: 122156371(NR_137188)	chr11: 122158623-122158664(score=429)	Regulation(feedback)	SRX181190	Level 1	Lung	H.sapiens
MYC	hsa-let-7a-2	chr11: 122156371(NR_137194)	chr11: 122158621-122158663(score=497)	Regulation(feedback)	SRX181189	Level 1	Lung	H.sapiens
MYC	hsa-let-7a-2	chr11: 122156371(NR_137194)	chr11: 122158623-122158664(score=429)	Regulation(feedback)	SRX181190	Level 1	Lung	H.sapiens
MYC	hsa-let-7a-2	chr11: 122157113(NR_137186)	chr11: 122158621-122158663(score=497)	Regulation(feedback)	SRX181189	Level 1	Lung	H.sapiens
MYC	hsa-let-7a-2	chr11: 122157113(NR_137186)	chr11: 122158623-122158664(score=429)	Regulation(feedback)	SRX181190	Level 1	Lung	H.sapiens
MYC	hsa-let-7a-2	chr11: 122157113(NR_137187)	Chr11: 122158621-122158663(score=497)	Regulation(feedback)	SRX181189	Level 1	Lung	H.sapiens
MYC	hsa-let-7a-2	chr11:122157113(NR_137187)	chr11: 122158623-122158664(score=429)	Regulation(feedback)	SRX181190	Level 1	Lung	H.sapiens
HIF1A	hsa-let-7a	n/a	n/a	Activation	23426184	literature	n/a	H.sapiens
MYC	hsa-let-7a	n/a	n/a	Repression	19211792	literature	n/a	H.sapiens
MYC	hsa-let-7a-1	n/a	n/a	Repression(feedback)	21903590	literature	n/a	H.sapiens
MYC	hsa-let-7a-2	n/a	n/a	Repression(feedback)	21059911	literature	n/a	H.sapiens

## Sheet: hsa-let-7f
TF_name	miRNA_name	TSS	Binding_Site	Action_type	Source	Evidence	Tissue	Species
MYC	hsa-let-7f-1	Chr9: 94166258	chr9: 94166037-94166272(score=585)	Regulation(feedback)	SRX210718	Level 2	Kidney	H.sapiens
MYC	hsa-let-7f	n/a	n/a	Repression	19211792	literature	n/a	H.sapiens
MYC	hsa-let-7f-1	n/a	n/a	Repression(feedback)	21903590	literature	n/a	H.sapiens
